# Supplementary material for: Relationship between Oral Parafunctional and Postural Habits and the Symptoms of Temporomandibular Disorders: A Survey-Based Cross-Sectional Cohort Study Using Propensity Score Matching Analysis
Source: J Clin Med. 2022 Oct 28;11(21):6396. doi: 10.3390/jcm11216396 (PMC9654264; doi:10.3390/jcm11216396)
Supplement: Supplementary file 1 [file jcm-11-06396-s001.zip]

Archive with 1 entries (1 files):
- jcm-1968876-supplementary.pdf
